# Supplementary material for: Molecular Viral Diagnosis and Sanitation of Yam Genetic Resources: Implications for Safe Yam Germplasm Exchange
Source: Viruses. 2020 Sep 29;12(10):1101. doi: 10.3390/v12101101 (PMC7650539; doi:10.3390/v12101101)
Supplement: Supplementary file 1 [file viruses-12-01101-s001.zip]

Archive with 8 entries (7 files):
- Figure S1.jpg
- Table S1.xlsx
- Table S2.xlsx
- viruses-893132-SUP/
- viruses-893132-SUP/Figure S1.jpg
- viruses-893132-SUP/Figure S2.pdf
- viruses-893132-SUP/Table S1.xlsx
- viruses-893132-SUP/Table S2.xlsx
