# Supplementary material for: Molecular Viral Diagnosis and Sanitation of Yam Genetic Resources: Implications for Safe Yam Germplasm Exchange
Source: Viruses. 2020 Sep 29;12(10):1101. doi: 10.3390/v12101101 (PMC7650539; doi:10.3390/v12101101)
Supplement: Supplementary file 1 [file viruses-12-01101-s001.zip › Table S1.xlsx]

## Sheet: Table S1
accession				Indexing results								Number of viruses
CRB code	Voucher ID	Common name	Yam species	CMV	DMaV	YaV1	YMV	YMMV	badnaviruses	macluraviruses	potexviruses	present in sample
1	PT-IG-00001	64	Dioscorea alata	-	-	+	+	+	-	-	-	3
16	PT-IG-00002	Pakutrany	Dioscorea alata	-	-	+	-	+	-	-	-	2
19	unassigned	Pacala tardif	Dioscorea alata	-	-	-	+	+	-	-	-	2
22	PT-IG-00006	Fénakué	Dioscorea alata	-	-	+	-	+	+	-	-	3
25	PT-IG-00008	AIA 445	Dioscorea alata	-	+	-	+	-	-	+	-	3
26	PT-IG-00009	Nouméa	Dioscorea alata	-	+	+	-	-	+	-	-	3
27	PT-IG-00010	Divin 1	Dioscorea alata	-	+	+	+	+	-	-	-	4
28	unassigned	Fausse 28	Dioscorea alata	-	+	-	-	+	+	-	-	3
32	PT-IG-00014	Divin 2	Dioscorea alata	-	-	+	-	+	-	+	-	3
33	PT-IG-00015	Igname rouge	Dioscorea alata	-	+	+	-	+	+	+	-	5
34	PT-IG-00016	St Vincent Yam	Dioscorea alata	-	+	+	-	-	-	-	-	2
35	PT-IG-00017	Pacala station	Dioscorea alata	-	+	+	-	-	-	+	-	3
36	PT-IG-00018	Tahiti messien	Dioscorea alata	-	+	+	-	+	-	-	-	3
37	PT-IG-00019	Gordito	Dioscorea alata	-	+	+	-	-	+	-	-	3
38	PT-IG-00020	DA 26	Dioscorea alata	-	+	+	-	+	-	-	-	3
39	PT-IG-00021	Telemaque	Dioscorea alata	-	+	+	-	+	+	-	-	4
40	PT-IG-00022	De agua	Dioscorea alata	-	-	+	-	-	+	-	-	2
41	PT-IG-00023	Florido	Dioscorea alata	-	-	-	-	+	-	-	-	1
42	PT-IG-00024	St Vincent blanc 1	Dioscorea alata	-	-	+	-	+	+	-	-	3
43	PT-IG-00025	Goana	Dioscorea alata	-	-	+	-	+	-	-	-	2
44	PT-IG-00026	Féo	Dioscorea alata	-	-	+	-	+	-	-	-	2
45	PT-IG-00027	Lupias	Dioscorea alata	-	-	-	+	+	-	-	+	3
47	PT-IG-00029	Plimbite	Dioscorea alata	-	-	+	-	+	-	+	-	3
48	PT-IG-00030	67	Dioscorea alata	-	-	+	-	+	+	+	-	4
50	PT-IG-00032	AIA 443	Dioscorea alata	-	-	+	-	+	-	-	-	2
51	PT-IG-00033	Pyramide	Dioscorea alata	-	+	+	-	-	-	-	-	2
52	PT-IG-00034	Sweet yam	Dioscorea alata	-	+	+	-	+	-	-	-	3
53	PT-IG-00035	Hawaï Branched	Dioscorea alata	-	-	+	-	-	-	-	-	1
54	PT-IG-00036	St Vincent blanc 2	Dioscorea alata	-	+	+	-	-	-	-	-	2
56	PT-IG-00037	DA 27	Dioscorea alata	-	+	+	-	+	-	-	-	3
57	PT-IG-00038	Brésil 1	Dioscorea alata	-	-	-	-	+	-	-	-	1
58	PT-IG-00039	Americano	Dioscorea alata	-	-	+	-	+	-	-	-	2
59	PT-IG-00040	Vino white forme	Dioscorea alata	-	+	+	-	+	+	-	-	4
60	PT-IG-00041	St Domingue	Dioscorea alata	-	-	+	-	-	-	-	-	1
61	PT-IG-00042	Brazzo Fuerte	Dioscorea alata	-	-	-	-	-	-	-	-	0
62	PT-IG-00043	Bacala 2	Dioscorea alata	-	-	+	-	+	-	-	-	2
63	PT-IG-00044	Ti Joseph 1	Dioscorea alata	-	+	+	-	+	ND	+	-	4
64	PT-IG-00045	St Vincent Violet	Dioscorea alata	-	+	+	-	+	-	-	-	3
65	PT-IG-00046	Sea 190	Dioscorea alata	-	+	+	-	-	-	-	-	2
66	PT-IG-00047	Buet	Dioscorea alata	-	+	+	+	+	-	-	-	4
67	PT-IG-00048	Bacala 1	Dioscorea alata	-	+	+	-	-	+	-	-	3
68	PT-IG-00049	Cinq	Dioscorea alata	-	-	+	-	+	-	-	-	2
70	PT-IG-00051	Morado	Dioscorea alata	-	+	+	-	-	+	-	-	3
71	PT-IG-00052	Smooth Statia	Dioscorea alata	-	+	+	-	+	+	-	-	4
72	PT-IG-00053	Kokoéta	Dioscorea alata	-	-	+	-	+	-	+	-	3
73	PT-IG-00054	MP1 16H56	Dioscorea alata	-	-	+	-	-	+	-	-	2
74	PT-IG-00055	76	Dioscorea alata	-	+	+	-	-	-	-	-	2
76	PT-IG-00057	Vino Purple forme	Dioscorea alata	-	+	-	-	-	-	-	+	2
77	PT-IG-00058	Bété Bété	Dioscorea alata	-	-	+	-	+	-	-	-	2
79	PT-IG-00060	Grand Etang	Dioscorea alata	-	-	+	-	+	-	-	-	2
80	PT-IG-00061	Igname d'eau	Dioscorea alata	-	+	-	-	-	-	-	-	1
82	PT-IG-00063	Sassa 2	Dioscorea alata	-	+	+	+	+	+	-	-	5
83	PT-IG-00064	Tana	Dioscorea alata	-	+	+	+	+	+	-	-	5
84	PT-IG-00065	DA 28	Dioscorea alata	-	-	+	-	+	-	-	-	2
86	PT-IG-00067	Wénéféla bis	Dioscorea alata	-	+	+	-	+	-	-	-	3
87	PT-IG-00068	Tahiti cultivé	Dioscorea alata	-	-	-	-	-	-	-	-	0
88	PT-IG-00069	Tahiti French	Dioscorea alata	-	+	+	-	+	+	+	-	5
89	PT-IG-00070	66	Dioscorea alata	-	+	+	-	+	+	+	-	5
90	PT-IG-00071	72	Dioscorea alata	-	+	+	-	-	+	-	-	3
91	PT-IG-00072	Sassa 1	Dioscorea alata	-	+	+	-	+	-	+	-	4
93	PT-IG-00074	Oriental	Dioscorea alata	-	-	+	-	-	-	+	-	2
94	PT-IG-00075	Renta Yam	Dioscorea alata	-	+	+	-	+	-	-	-	3
95	PT-IG-00076	Bélep	Dioscorea alata	-	-	+	-	+	-	+	-	3
96	PT-IG-00077	Kinabayo	Dioscorea alata	-	-	+	-	+	-	+	-	3
97	PT-IG-00078	Toro	Dioscorea alata	-	-	+	-	+	-	-	-	2
102	PT-IG-00083	SEA 184	Dioscorea alata	-	-	+	-	+	+	+	-	4
104	PT-IG-00085	St Sauveur	Dioscorea alata	-	-	+	-	-	+	-	-	2
106	PT-IG-00087	65	Dioscorea alata	-	+	+	-	+	+	-	-	4
107	PT-IG-00088	St Martin	Dioscorea alata	-	-	-	-	+	+	-	-	2
108	PT-IG-00089	Asmhore	Dioscorea alata	-	-	+	-	+	-	-	-	2
110	PT-IG-00090	Caillade 1	Dioscorea alata	-	-	+	-	+	+	-	-	3
111	PT-IG-00091	Campêche 2	Dioscorea alata	-	-	+	-	+	-	-	-	2
112	PT-IG-00092	Caplaou	Dioscorea alata	-	-	-	-	-	-	-	-	0
113	PT-IG-00093	DA 32	Dioscorea alata	-	-	+	-	+	-	+	-	3
115	PT-IG-00095	SEA 144	Dioscorea alata	-	-	+	-	-	-	-	-	1
130	PT-IG-00102	2J	Dioscorea cayenensis-rotundata	-	-	-	-	-	-	-	-	0
131	PT-IG-00103	22OR	Dioscorea cayenensis-rotundata	-	-	-	+	-	-	-	-	1
137	PT-IG-00109	85R	Dioscorea cayenensis-rotundata	-	-	-	+	-	-	-	-	1
140	PT-IG-00112	9R	Dioscorea cayenensis-rotundata	-	-	-	-	-	-	-	-	0
144	PT-IG-00116	AFU 1	Dioscorea cayenensis-rotundata	-	-	-	-	-	-	-	-	0
146	PT-IG-00118	DA 11	Dioscorea cayenensis-rotundata	-	+	-	+	-	-	-	+	3
147	PT-IG-00119	Grosse caille 3 mois	Dioscorea cayenensis-rotundata	-	+	-	+	-	-	-	-	2
149	PT-IG-00121	Grande Savane	Dioscorea cayenensis-rotundata	-	-	-	+	-	-	-	-	1
150	PT-IG-00122	Igname Poule blanc	Dioscorea cayenensis-rotundata	-	-	-	+	-	-	-	-	1
152	PT-IG-00124	Igname jaune	Dioscorea cayenensis-rotundata	-	+	-	+	+	-	-	+	4
154	PT-IG-00126	Lady's Yam	Dioscorea cayenensis-rotundata	-	+	-	+	-	+	-	-	2
155	PT-IG-00127	Monoïque	Dioscorea cayenensis-rotundata	-	+	-	+	-	-	-	-	2
156	PT-IG-00128	Mozella Yam	Dioscorea cayenensis-rotundata	-	+	-	-	-	-	-	+	2
157	PT-IG-00129	Igname piquant	Dioscorea cayenensis-rotundata	-	-	-	+	-	-	-	-	1
158	PT-IG-00130	Portugaise Martiniq.	Dioscorea cayenensis-rotundata	-	-	-	+	-	-	-	-	1
160	PT-IG-00132	Salibur épineux	Dioscorea cayenensis-rotundata	-	+	-	+	-	-	-	-	2
169	PT-IG-00141	Igname Jaune Lipo	Dioscorea cayenensis-rotundata	-	+	-	+	-	-	-	-	2
192	PT-IG-00163	ARD	Dioscorea cayenensis-rotundata	-	-	-	+	+	-	-	-	2
193	PT-IG-00164	Ti Guinée	Dioscorea cayenensis-rotundata	-	+	-	+	+	-	-	+	4
194	PT-IG-00165	A9	Dioscorea trifida	-	+	-	+	-	+	-	+	4
195	PT-IG-00166	C 12	Dioscorea trifida	-	+	-	-	+	+	-	+	3
196	PT-IG-00167	numularia	Dioscorea numularia	-	-	-	-	+	-	-	-	1
198	PT-IG-00169	minutiflora	Dioscorea minutiflora	-	-	-	-	+	-	-	-	1
200	PT-IG-00171	AH 11	Dioscorea trifida	-	-	-	-	+	-	-	-	1
202	PT-IG-00173	hurtiflora	Dioscorea hurtiflora	-	-	-	-	-	-	-	-	0
204	PT-IG-00175	Bulbifera NC	Dioscorea bulbifera	-	-	-	-	-	-	+	-	1
205	PT-IG-00176	Pilimpiku	Dioscorea pilimpika	-	-	-	+	-	-	-	-	1
206	PT-IG-00177	OP 3	Dioscorea bulbifera	-	-	-	+	-	-	-	-	1
260	PT-IG-00226	A 8	Dioscorea trifida	-	-	-	+	-	+	-	-	2
263	PT-IG-00229	Saul 1/2	Dioscorea trifida	-	-	-	-	-	-	-	-	0
268	PT-IG-00231	Saul bout long	Dioscorea trifida	-	-	-	-	-	-	-	-	0
269	PT-IG-00232	I. Guyane salacium	Dioscorea trifida	-	-	-	-	+	+	-	-	2
270	PT-IG-00233	Saul rouge	Dioscorea trifida	-	+	-	-	-	-	-	+	2
271	PT-IG-00234	St GP 62 N° 31	Dioscorea trifida	-	-	-	-	-	-	-	-	0
272	PT-IG-00235	Saul 37	Dioscorea trifida	-	-	-	-	-	-	-	-	0
273	PT-IG-00236	St GP 63 N° 5	Dioscorea trifida	-	-	-	+	+	-	-	-	2
274	PT-IG-00237	4.32	Dioscorea trifida	-	-	-	+	+	-	-	-	2
275	PT-IG-00238	AH 39	Dioscorea trifida	-	+	-	+	+	+	-	-	3
276	PT-IG-00239	1.34	Dioscorea trifida	-	-	-	+	+	-	-	+	3
278	PT-IG-00241	MH 22	Dioscorea trifida	-	+	-	-	+	-	-	-	2
279	PT-IG-00242	AH 45	Dioscorea trifida	-	-	-	+	+	-	-	-	2
280	PT-IG-00243	4.31	Dioscorea trifida	-	-	-	+	-	-	-	-	1
281	PT-IG-00244	2.22	Dioscorea trifida	-	-	-	-	+	-	-	-	1
282	PT-IG-00245	Haut 4 bois	Dioscorea trifida	-	+	-	+	-	+	-	-	3
283	PT-IG-00246	AH 12	Dioscorea trifida	-	-	-	+	+	+	-	-	3
305	PT-IG-00265	Luc GC	Dioscorea cayenensis-rotundata	-	+	-	-	-	+	-	-	2
306	PT-IG-00266	Mol GC	Dioscorea cayenensis-rotundata	-	-	-	+	+	+	-	-	3
307	PT-IG-00267	Jank GC	Dioscorea cayenensis-rotundata	-	-	-	+	-	-	-	-	1
363	PT-IG-00315	A 23	Dioscorea alata	-	+	+	-	-	+	-	-	3
364	PT-IG-00316	8-14	Dioscorea trifida	-	-	-	+	+	+	-	-	3
365	PT-IG-00317	Name de Papa	Dioscorea esculenta	-	-	-	-	+	-	+	-	2
371	PT-IG-00320	Name de pana	Dioscorea esculenta	-	-	-	-	+	-	+	-	2
372	PT-IG-00321	A 5	Dioscorea alata	-	-	+	-	-	-	-	-	1
375	PT-IG-00324	Grosse Caille GP	Dioscorea cayenensis-rotundata	-	+	-	+	+	-	-	-	3
376	PT-IG-00325	IB 14	Dioscorea cayenensis-rotundata	-	+	-	+	-	+	-	-	3
377	PT-IG-00326	II 19	Dioscorea cayenensis-rotundata	-	+	-	+	-	+	-	-	3
380	PT-IG-00327	II 55	Dioscorea cayenensis-rotundata	-	+	-	+	-	+	-	-	3
382	PT-IG-00329	IB 40	Dioscorea cayenensis-rotundata	-	-	+	+	-	+	-	-	3
383	PT-IG-00330	ADON	Dioscorea bulbifera	-	-	-	-	-	-	-	-	0
386	PT-IG-00333	Sainte Catherine	Dioscorea alata	-	+	+	-	-	+	+	-	4
387	PT-IG-00334	A 6	Dioscorea alata	-	-	+	-	-	-	-	-	1
388	PT-IG-00335	A 9	Dioscorea alata	-	+	+	-	+	+	-	-	4
389	PT-IG-00336	ASSAM	Dioscorea esculenta	-	-	-	-	-	-	-	-	0
390	PT-IG-00337	Boutou	Dioscorea alata	-	+	+	-	+	-	-	-	3
391	PT-IG-00338	HYB 30	Dioscorea alata	-	+	+	-	-	-	-	-	2
392	PT-IG-00339	Igname Corossol	Dioscorea cayenensis-rotundata	-	-	-	-	-	-	-	-	0
394	PT-IG-00341	Faciculata	Dioscorea esculenta	-	-	+	-	+	-	+	-	3
395	PT-IG-00342	IB 28	Dioscorea cayenensis-rotundata	-	-	+	+	-	+	-	-	3
401	PT-IG-00348	A 21	Dioscorea alata	-	+	+	-	-	-	-	-	2
402	PT-IG-00349	A 22	Dioscorea alata	-	-	+	-	-	-	-	-	1
403	PT-IG-00350	Pacala	Dioscorea alata	-	-	+	-	+	-	-	-	2
404	PT-IG-00351	II 4	Dioscorea cayenensis-rotundata	-	-	+	-	+	+	-	-	3
408	PT-IG-00354	IB 21	Dioscorea cayenensis-rotundata	-	-	-	-	-	+	-	-	1
410	PT-IG-00356	II 10 bis	Dioscorea cayenensis-rotundata	-	-	-	+	-	+	-	-	2
412	PT-IG-00358	A 15	Dioscorea alata	-	-	+	-	+	-	-	-	2
413	PT-IG-00359	A 18	Dioscorea alata	-	-	+	-	+	-	-	-	2
416	PT-IG-00361	A 17	Dioscorea alata	-	-	+	-	-	-	-	-	1
417	PT-IG-00362	A 14	Dioscorea alata	-	-	+	-	-	-	-	-	1
418	PT-IG-00363	A 19	Dioscorea alata	-	-	+	-	+	+	-	-	3
423	PT-IG-00368	IB 1	Dioscorea cayenensis-rotundata	-	+	+	+	-	+	-	-	4
425	PT-IG-00370	II 7	Dioscorea cayenensis-rotundata	-	+	+	+	-	+	-	-	4
427	PT-IG-00372	287 GCE2 30-9	Dioscorea cayenensis-rotundata	-	-	+	-	-	+	-	-	2
428	PT-IG-00373	HYB 5	Dioscorea alata	-	-	+	-	-	-	-	-	1
429	PT-IG-00374	Ti Joseph	Dioscorea alata	-	+	+	-	-	+	-	-	3
432	PT-IG-00376	IB 24	Dioscorea cayenensis-rotundata	-	-	+	+	+	+	-	-	4
434	PT-IG-00378	II 2	Dioscorea cayenensis-rotundata	-	-	+	+	-	+	-	-	3
435	PT-IG-00379	IB 18	Dioscorea cayenensis-rotundata	-	+	-	+	-	+	-	-	3
439	PT-IG-00382	IB 39	Dioscorea cayenensis-rotundata	-	+	+	+	+	+	-	-	5
446	PT-IG-00389	IB 15	Dioscorea cayenensis-rotundata	-	+	+	+	-	-	-	-	3
447	PT-IG-00390	IB 36	Dioscorea cayenensis-rotundata	-	-	+	+	+	+	-	-	4
448	PT-IG-00391	Mono 25-2	Dioscorea cayenensis-rotundata	-	-	+	+	-	+	-	-	3
449	PT-IG-00392	A 13	Dioscorea alata	-	+	+	-	-	-	-	-	2
452	PT-IG-00395	Fafadro bis	Dioscorea alata	-	-	+	+	+	-	-	-	3
453	PT-IG-00396	A 24	Dioscorea alata	-	+	+	-	-	-	-	-	2
454	PT-IG-00397	SEA 119	Dioscorea alata	-	+	+	-	-	-	-	-	2
455	PT-IG-00398	A 2	Dioscorea alata	-	+	+	-	-	-	-	-	2
458	PT-IG-00399	Spindle	Dioscorea esculenta	-	-	+	+	+	-	+	-	4
459	PT-IG-00400	Pas possible IRAT	Dioscorea esculenta	-	-	+	-	+	-	+	-	3
462	PT-IG-00402	Inryane = AH11	Dioscorea trifida	-	-	-	+	+	-	-	-	2
464	unassigned	IB 19	Dioscorea cayenensis-rotundata	-	+	-	+	-	+	-	-	2
465	PT-IG-00405	II 49	Dioscorea cayenensis-rotundata	-	+	+	+	-	+	-	-	3
469	PT-IG-00408	SEA 273	Dioscorea esculenta	-	-	+	-	+	-	+	-	3
470	PT-IG-00409	SEA 33	Dioscorea esculenta	-	-	+	+	+	-	+	-	4
473	PT-IG-00410	I.B 81	Dioscorea alata	-	-	-	-	+	+	-	-	2
475	PT-IG-00412	Hybride 6	Dioscorea alata	-	+	+	-	-	+	-	-	3
476	PT-IG-00413	St Vincent	Dioscorea alata	-	-	+	-	-	+	-	-	2
477	PT-IG-00414	Réunion	Dioscorea bulbifera	-	+	-	-	-	+	-	-	2
487	PT-IG-00423	Abena kaky	Dioscorea trifida	-	-	-	+	+	+	-	+	4
488	PT-IG-00424	Akawani 2	Dioscorea trifida	-	-	-	+	+	+	-	+	4
489	PT-IG-00425	Amoumbé 1	Dioscorea trifida	-	-	-	+	+	+	-	-	3
490	PT-IG-00426	Amoumbé 2	Dioscorea trifida	-	-	-	+	+	+	-	-	2
491	PT-IG-00427	Apatou	Dioscorea trifida	-	-	-	+	+	+	-	-	2
492	PT-IG-00428	Arène	Dioscorea trifida	-	+	-	+	+	+	-	+	5
496	PT-IG-00432	Borelli	Dioscorea trifida	-	-	-	+	+	+	-	+	4
497	PT-IG-00433	Cacao 1	Dioscorea trifida	-	-	-	-	+	-	-	-	1
498	PT-IG-00434	Cacao 3	Dioscorea trifida	-	-	-	+	+	-	-	-	2
499	PT-IG-00435	Camopi 1	Dioscorea trifida	-	-	-	-	+	-	-	-	1
500	PT-IG-00436	Camopi 2	Dioscorea trifida	-	-	-	-	+	+	-	+	3
502	PT-IG-00438	Cayenne 2	Dioscorea trifida	-	-	-	+	+	-	-	-	2
503	PT-IG-00439	Cayenne 3	Dioscorea trifida	-	-	-	+	+	-	-	-	2
504	PT-IG-00440	Château Rouge	Dioscorea trifida	-	-	-	-	-	-	-	-	0
505	PT-IG-00441	Choisy	Dioscorea trifida	-	+	-	-	+	-	-	-	2
506	PT-IG-00442	Conti 1	Dioscorea trifida	-	+	-	-	-	-	-	-	1
507	PT-IG-00443	C. T 10	Dioscorea trifida	-	-	-	-	-	-	-	-	0
508	PT-IG-00444	Dolé 1	Dioscorea trifida	-	+	-	+	-	-	-	-	2
509	PT-IG-00445	Dolé 2	Dioscorea trifida	-	+	-	+	-	+	-	-	3
510	PT-IG-00446	Dominique 2	Dioscorea trifida	-	-	-	+	+	+	-	-	3
511	PT-IG-00447	Dominique 3	Dioscorea trifida	-	-	-	-	-	-	-	-	0
512	PT-IG-00448	Dominique 4	Dioscorea trifida	-	-	-	-	+	+	-	-	2
513	PT-IG-00449	Flamboyant	Dioscorea trifida	-	-	-	-	+	-	-	-	1
514	PT-IG-00450	G. O 18	Dioscorea trifida	-	-	-	-	+	-	-	-	1
515	PT-IG-00451	Ismard 1	Dioscorea trifida	-	-	-	+	+	+	-	-	3
517	PT-IG-00453	Jossaud 2	Dioscorea trifida	-	+	-	-	+	+	-	-	3
518	PT-IG-00454	Lac bleu 2	Dioscorea trifida	-	+	-	+	+	+	-	-	4
519	PT-IG-00455	Lac bleu 3	Dioscorea trifida	-	-	-	-	+	-	-	-	1
520	PT-IG-00456	Louise régis	Dioscorea trifida	-	+	-	+	+	+	-	-	4
521	PT-IG-00457	M. 7.2	Dioscorea trifida	-	-	-	-	+	+	-	+	3
522	PT-IG-00458	Malgache 1	Dioscorea trifida	-	-	-	-	-	+	-	-	1
523	PT-IG-00459	Malgache 2	Dioscorea trifida	-	-	-	+	+	+	-	+	4
524	PT-IG-00460	Mammelle	Dioscorea trifida	-	+	-	-	-	+	-	-	2
525	PT-IG-00461	Mana 2	Dioscorea trifida	-	+	-	-	+	+	-	-	3
526	PT-IG-00462	Mana 4	Dioscorea trifida	-	-	-	+	+	-	-	-	2
528	PT-IG-00464	Marché Cayenne	Dioscorea trifida	-	-	-	+	-	ND	-	-	1
530	PT-IG-00466	Margot 6	Dioscorea trifida	-	-	-	-	+	+	-	-	2
531	PT-IG-00467	Matouba 1	Dioscorea trifida	-	-	-	+	-	+	-	-	2
532	PT-IG-00468	Matoury 3	Dioscorea trifida	-	-	-	-	+	-	-	-	1
534	PT-IG-00470	Millepas blanc	Dioscorea trifida	-	+	-	+	+	+	-	-	4
537	PT-IG-00473	Paillé 1	Dioscorea trifida	-	-	-	+	+	+	-	+	4
538	PT-IG-00474	Patte à cheval	Dioscorea trifida	-	-	-	+	+	+	-	-	3
539	PT-IG-00475	Pointe 2	Dioscorea trifida	-	+	-	-	-	+	-	-	2
540	PT-IG-00476	Providence court	Dioscorea trifida	-	-	-	-	+	+	-	+	3
541	PT-IG-00477	Providence long	Dioscorea trifida	-	-	-	+	+	+	-	-	3
542	PT-IG-00478	Rémire 1	Dioscorea trifida	-	-	-	+	+	+	-	-	3
543	PT-IG-00479	Renée violette	Dioscorea trifida	-	+	-	+	+	-	-	-	3
544	PT-IG-00480	Rémire 2	Dioscorea trifida	-	+	-	+	+	+	-	+	5
546	PT-IG-00482	Rococoua	Dioscorea trifida	-	-	-	-	+	+	-	+	3
547	PT-IG-00483	Rodon	Dioscorea trifida	-	+	-	-	-	+	-	-	2
548	PT-IG-00484	Savane petit	Dioscorea trifida	-	-	-	+	+	+	-	-	3
549	PT-IG-00485	St Jean 1	Dioscorea trifida	-	-	-	+	+	-	-	-	2
550	PT-IG-00486	St Jean 2	Dioscorea trifida	-	-	-	+	-	ND	-	-	1
551	PT-IG-00487	St Jean 3	Dioscorea trifida	-	-	-	+	+	+	-	+	4
552	PT-IG-00488	St Jean 4	Dioscorea trifida	-	-	-	+	+	-	-	-	2
553	PT-IG-00489	St Jean 5	Dioscorea trifida	-	-	-	+	+	+	-	+	4
554	PT-IG-00490	St Jean 6	Dioscorea trifida	-	-	-	-	+	-	-	-	1
555	PT-IG-00491	St Jean 7	Dioscorea trifida	-	-	-	-	+	-	-	-	1
556	PT-IG-00492	St Jean 8	Dioscorea trifida	-	-	-	+	+	+	-	+	4
557	PT-IG-00493	St Jean 10	Dioscorea trifida	-	-	-	+	+	-	-	-	2
558	PT-IG-00494	St Jean 11	Dioscorea trifida	-	+	-	+	+	-	-	+	4
559	PT-IG-00495	St Jean 12	Dioscorea trifida	-	+	-	-	+	+	-	+	4
560	PT-IG-00496	St Laurent 2	Dioscorea trifida	-	-	-	+	+	-	-	-	2
561	PT-IG-00497	St Laurent 4	Dioscorea trifida	-	-	-	-	+	-	-	-	1
562	PT-IG-00498	St Laurent 5	Dioscorea trifida	-	-	-	+	+	-	-	-	2
563	PT-IG-00499	St Laurent 6	Dioscorea trifida	-	-	-	+	+	-	-	-	2
564	PT-IG-00500	St Laurent 7	Dioscorea trifida	-	-	-	-	+	+	-	+	3
565	PT-IG-00501	St Laurent 8	Dioscorea trifida	-	-	-	-	+	+	-	-	2
566	PT-IG-00502	Stoupan 1	Dioscorea trifida	-	+	-	-	+	+	-	+	4
567	PT-IG-00503	Stoupan 2	Dioscorea trifida	-	-	-	+	+	+	-	-	3
569	PT-IG-00505	Surnéné 3	Dioscorea trifida	-	-	-	+	+	-	-	-	2
570	PT-IG-00506	Tiburce	Dioscorea trifida	-	+	-	+	-	-	-	-	2
571	PT-IG-00507	Tonate 1	Dioscorea trifida	-	-	-	+	+	+	-	-	3
572	PT-IG-00508	Tonate 1f	Dioscorea trifida	-	-	-	+	-	+	-	-	2
573	PT-IG-00509	Trinidad 1	Dioscorea trifida	-	-	-	+	+	+	-	-	3
574	PT-IG-00510	Violet pointe	Dioscorea trifida	-	-	-	-	+	+	-	+	3
575	PT-IG-00511	Violet rond	Dioscorea trifida	-	-	-	+	+	+	-	-	3
576	PT-IG-00512	Violet massu	Dioscorea trifida	-	+	-	+	+	+	-	+	5
577	PT-IG-00513	Violet long	Dioscorea trifida	-	-	-	+	+	+	-	-	3
579	PT-IG-00515	Yampi 3	Dioscorea trifida	-	-	-	+	+	+	-	+	4
580	PT-IG-00516	Birmingham	Dioscorea cayenensis-rotundata	-	-	-	-	-	-	-	-	0
581	PT-IG-00517	Cay 2	Dioscorea cayenensis-rotundata	-	-	-	-	-	-	-	-	0
582	PT-IG-00518	Domingo	Dioscorea cayenensis-rotundata	-	-	-	-	-	-	-	-	0
583	PT-IG-00519	244R	Dioscorea cayenensis-rotundata	-	-	-	-	-	-	-	-	0
584	PT-IG-00520	Igname pognon	Dioscorea cayenensis-rotundata	-	-	+	+	-	-	-	-	2
585	PT-IG-00521	I-P-J Providence	Dioscorea cayenensis-rotundata	-	+	+	-	-	-	-	-	2
586	PT-IG-00522	Portugaise épineuse	Dioscorea cayenensis-rotundata	-	+	-	+	-	-	-	-	2
588	PT-IG-00524	190R	Dioscorea cayenensis-rotundata	-	-	-	+	-	-	-	-	1
590	PT-IG-00526	41 RA	Dioscorea cayenensis-rotundata	-	-	+	-	-	-	-	-	1
591	PT-IG-00527	47 RA	Dioscorea cayenensis-rotundata	-	-	-	-	-	+	-	-	1
592	PT-IG-00528	48 RA	Dioscorea cayenensis-rotundata	-	-	-	+	-	-	-	-	1
593	PT-IG-00529	49 RA	Dioscorea cayenensis-rotundata	-	-	-	+	-	+	-	+	3
595	PT-IG-00531	109 RA	Dioscorea cayenensis-rotundata	-	-	-	+	-	+	-	-	2
596	PT-IG-00532	Mgs 4	Dioscorea cayenensis-rotundata	-	-	-	-	+	-	-	-	1
597	PT-IG-00533	Mgs 5	Dioscorea cayenensis-rotundata	-	-	-	-	-	-	-	-	0
599	PT-IG-00535	OP 1	Dioscorea cayenensis-rotundata	-	-	-	-	-	-	-	-	0
600	PT-IG-00536	OP 2	Dioscorea cayenensis-rotundata	-	+	-	-	-	-	-	-	1
601	PT-IG-00537	Duquéry 1	Dioscorea cayenensis-rotundata	-	+	-	+	+	+	-	-	4
603	PT-IG-00539	PB 4	Dioscorea cayenensis-rotundata	-	+	-	-	+	-	-	-	2
604	PT-IG-00540	PB 5	Dioscorea cayenensis-rotundata	-	+	-	+	+	-	-	-	3
605	PT-IG-00541	PB 6	Dioscorea cayenensis-rotundata	-	+	-	-	+	-	-	-	2
606	PT-IG-00542	AL 10	Dioscorea alata	-	-	+	-	+	+	-	-	3
607	PT-IG-00543	Cross lisbon	Dioscorea alata	-	-	+	-	+	-	-	-	2
608	PT-IG-00544	Cuello largo	Dioscorea alata	-	-	+	-	+	-	+	-	3
609	PT-IG-00545	EM 10	Dioscorea alata	-	-	-	-	+	-	-	-	1
610	PT-IG-00546	Jardin Haitien	Dioscorea alata	-	-	+	+	-	-	-	-	2
611	PT-IG-00547	Kourou 1	Dioscorea alata	-	-	+	-	+	-	-	-	2
612	PT-IG-00548	Kourou 2	Dioscorea alata	-	+	+	-	+	-	-	-	3
614	PT-IG-00550	Montpellier	Dioscorea alata	-	-	+	-	+	-	-	-	2
615	PT-IG-00551	Pacala cacao	Dioscorea alata	-	+	+	-	-	-	-	-	2
616	PT-IG-00552	Pacala Guyane	Dioscorea alata	-	+	+	-	-	-	-	-	2
617	PT-IG-00553	Pro 1	Dioscorea alata	-	-	+	-	-	-	-	-	1
618	PT-IG-00554	SRT 24	Dioscorea alata	-	-	+	-	+	+	-	-	3
619	PT-IG-00555	SRT 29	Dioscorea alata	-	-	+	+	+	-	-	-	3
620	PT-IG-00556	St Vincent mart.	Dioscorea alata	-	-	+	-	+	-	-	-	2
621	PT-IG-00557	Tahiti couleuvre	Dioscorea alata	-	-	+	-	+	-	-	-	2
622	PT-IG-00558	Wabé	Dioscorea alata	-	-	+	-	+	-	-	-	2
623	PT-IG-00559	Wassa	Dioscorea alata	-	-	+	-	+	-	-	-	2
624	PT-IG-00560	Yam jamaïque	Dioscorea alata	-	+	-	-	+	-	-	-	2
625	PT-IG-00561	H 23	Dioscorea alata	-	+	-	-	-	-	-	-	1
626	PT-IG-00562	H 50	Dioscorea alata	-	-	-	-	-	-	-	-	0
627	PT-IG-00563	Sc.c 1.1	Dioscorea alata	-	-	-	-	+	-	-	-	1
628	PT-IG-00564	KL 10	Dioscorea alata	-	-	-	-	-	-	-	-	0
629	PT-IG-00565	KL 21	Dioscorea alata	-	-	-	-	+	-	-	-	1
630	PT-IG-00566	KL 40	Dioscorea alata	-	-	+	-	-	-	-	-	1
632	PT-IG-00568	77	Dioscorea alata	-	-	-	-	-	-	-	-	0
633	PT-IG-00569	Tr 2-2H4	Dioscorea trifida	-	-	+	+	+	+	-	-	4
635	PT-IG-00570	Tr 2-2H2	Dioscorea trifida	-	-	+	+	+	+	-	-	4
642	PT-IG-00578	Tr 8-14F5	Dioscorea trifida	-	-	-	+	-	-	-	-	1
643	PT-IG-00579	Tr 2-2H3	Dioscorea trifida	-	-	-	+	+	+	-	+	4
644	PT-IG-00580	Aka 5	Dioscorea trifida	-	-	-	-	+	+	-	-	2
645	PT-IG-00581	Aka 9	Dioscorea trifida	-	-	-	-	+	-	-	-	1
647	PT-IG-00583	Aka 16	Dioscorea trifida	-	-	-	-	+	-	-	-	1
648	PT-IG-00554	Aka 33	Dioscorea trifida	-	-	-	+	+	-	-	-	2
650	PT-IG-00585	3.45	Dioscorea trifida	-	-	-	+	+	+	-	-	3
651	PT-IG-00586	6	Dioscorea trifida	-	+	-	+	+	-	-	-	3
652	PT-IG-00587	18	Dioscorea trifida	-	+	-	-	-	-	-	-	1
653	PT-IG-00588	48	Dioscorea trifida	-	-	-	+	+	-	-	+	3
654	PT-IG-00589	49	Dioscorea trifida	-	-	-	-	-	-	-	-	0
655	PT-IG-00590	53 bis	Dioscorea trifida	-	-	-	-	-	-	-	-	0
657	PT-IG-00592	54	Dioscorea trifida	-	+	-	-	+	+	-	+	4
658	PT-IG-00593	Cayenne 1	Dioscorea trifida	-	+	-	-	+	-	-	-	2
659	PT-IG-00594	Cayenne 5	Dioscorea trifida	-	-	-	+	+	+	-	-	3
660	PT-IG-00595	Cayenne 6	Dioscorea trifida	-	+	-	+	+	+	-	+	5
661	PT-IG-00596	Cayenne 7	Dioscorea trifida	-	-	-	+	+	+	-	+	4
662	PT-IG-00597	Cayenne 9	Dioscorea trifida	-	+	-	-	-	+	-	-	2
663	PT-IG-00598	Cayenne 11	Dioscorea trifida	-	-	+	+	+	+	-	-	4
664	PT-IG-00599	Cayenne 12	Dioscorea trifida	-	+	-	-	+	+	-	+	4
665	PT-IG-00600	Cayenne 13	Dioscorea trifida	-	-	-	-	+	+	-	-	2
666	PT-IG-00601	Cayenne 16	Dioscorea trifida	-	-	+	+	+	+	-	+	5
670	PT-IG-00605	Charvein 2	Dioscorea trifida	-	+	-	-	+	-	-	+	3
671	PT-IG-00606	Charvein 3	Dioscorea trifida	-	+	-	+	+	+	-	-	4
672	PT-IG-00607	Charvein 7	Dioscorea trifida	-	+	-	+	+	+	-	-	4
674	PT-IG-00609	Charvein 10	Dioscorea trifida	-	+	-	+	-	+	-	-	3
675	PT-IG-00610	Elahé 1	Dioscorea trifida	-	-	-	-	-	-	-	-	0
677	PT-IG-00611	Elahé 5	Dioscorea trifida	-	-	-	-	+	-	-	-	1
680	PT-IG-00615	Macou 1	Dioscorea trifida	-	-	-	-	+	-	-	-	1
681	PT-IG-00616	Macou 9	Dioscorea trifida	-	-	-	-	+	-	-	-	1
682	PT-IG-00617	MSL 1	Dioscorea trifida	-	+	-	-	+	-	-	-	2
685	PT-IG-00620	Montsinery 23	Dioscorea trifida	-	+	-	+	+	+	-	-	4
686	PT-IG-00621	Montsinery 27	Dioscorea trifida	-	-	-	-	+	+	-	-	2
688	PT-IG-00623	Montsinery 30	Dioscorea trifida	-	-	+	-	-	-	-	-	1
689	PT-IG-00624	MPA 1	Dioscorea trifida	-	+	-	-	-	+	-	-	2
690	PT-IG-00625	MPA 2	Dioscorea trifida	-	+	-	-	+	-	-	-	2
691	PT-IG-00626	MPA 7	Dioscorea trifida	-	-	-	-	+	+	-	+	3
692	PT-IG-00627	MPA 8	Dioscorea trifida	-	+	-	+	+	+	-	-	4
693	PT-IG-00628	MPA 11	Dioscorea trifida	-	+	-	-	+	+	-	+	3
694	PT-IG-00629	MPA 13	Dioscorea trifida	-	+	-	-	-	-	-	-	1
696	PT-IG-00631	MPA 21	Dioscorea trifida	-	+	-	-	-	-	-	-	1
697	PT-IG-00632	MPA 22	Dioscorea trifida	-	+	-	-	-	-	-	-	1
699	PT-IG-00634	Papaichton 3	Dioscorea trifida	-	-	-	+	+	+	-	-	3
701	PT-IG-00636	Papaichton 8	Dioscorea trifida	-	+	-	+	+	+	-	-	4
703	PT-IG-00638	Papaichton 15	Dioscorea trifida	-	+	-	-	-	-	-	-	1
704	PT-IG-00639	Saul 11	Dioscorea trifida	-	-	-	-	-	+	-	-	1
706	PT-IG-00641	Saul 25	Dioscorea trifida	-	+	-	-	-	-	-	-	1
707	PT-IG-00642	Saul 26	Dioscorea trifida	-	+	-	-	-	-	-	-	1
710	PT-IG-00645	SM 7	Dioscorea trifida	-	-	-	-	+	-	-	-	1
711	PT-IG-00646	SM 5	Dioscorea trifida	-	+	-	-	-	-	-	-	1
715	PT-IG-00650	SM 23	Dioscorea trifida	-	+	-	+	+	-	-	-	3
716	PT-IG-00651	SM 27	Dioscorea trifida	-	-	-	-	+	-	-	-	1
717	PT-IG-00652	Sinamary 6	Dioscorea trifida	-	+	-	-	-	-	-	-	1
718	PT-IG-00653	Apatou 3	Dioscorea trifida	-	-	-	-	+	-	-	-	1
721	PT-IG-00656	St George 55	Dioscorea trifida	-	-	-	-	+	+	-	+	3
722	PT-IG-00657	1	Dioscorea trifida	-	+	-	-	-	+	-	-	2
727	PT-IG-00662	Saül 36	Dioscorea trifida	-	-	-	-	-	+	-	-	1
728	PT-IG-00662	MPA 10	Dioscorea trifida	-	-	-	-	+	+	-	+	3
730	PT-IG-00665	Charvein 16	Dioscorea trifida	-	-	+	+	+	+	-	-	4
734	PT-IG-00669	Cacao 11	Dioscorea trifida	-	-	-	+	+	-	-	+	3
735	PT-IG-00670	Papoutchou 3	Dioscorea trifida	-	-	-	+	+	-	-	+	3
736	PT-IG-00671	Papaïchton 7	Dioscorea trifida	-	+	-	-	+	+	-	+	4
737	PT-IG-00672	Saul 4	Dioscorea trifida	-	+	-	-	-	+	-	-	2
738	PT-IG-00673	9	Dioscorea trifida	-	+	-	-	-	-	-	-	1
740	PT-IG-00675	Cayenne 29	Dioscorea trifida	-	-	-	+	+	-	-	+	3
741	PT-IG-00676	MPA 3	Dioscorea trifida	-	+	-	+	+	-	-	-	3
744	PT-IG-00679	EB 6	Dioscorea trifida	-	-	+	-	-	-	-	+	2
750	PT-IG-00685	Sainte-Anne	Dioscorea alata	-	-	+	-	-	-	-	-	1
751	PT-IG-00686	Roujol	Dioscorea alata	-	-	-	-	+	-	-	-	1
752	PT-IG-00687	INRA C 143	Dioscorea alata	-	-	+	-	-	-	-	-	1
753	PT-IG-00688	INRA AL 56	Dioscorea alata	-	-	+	-	+	-	-	-	2
755	PT-IG-00690	INRA AL 18	Dioscorea alata	-	-	+	-	-	+	+	-	3
757	PT-IG-00692	INRA X 154	Dioscorea alata	-	-	-	-	-	-	-	-	0
758	PT-IG-00693	INRA X 17	Dioscorea alata	-	+	+	-	-	+	+	-	4
759	PT-IG-00694	Dou	Dioscorea alata	-	-	+	-	+	-	-	-	2
760	PT-IG-00695	INRA X 142	Dioscorea alata	-	-	+	-	+	-	-	-	2
761	PT-IG-00696	Ciradienne	Dioscorea alata	-	-	+	-	+	-	-	-	2
762	PT-IG-00697	TiViolet	Dioscorea alata	-	-	-	-	-	-	-	-	0
763	PT-IG-00698	Malalagi	Dioscorea alata	-	-	+	-	-	-	-	-	1
764	PT-IG-00699	Coco	Dioscorea cayenensis-rotundata	-	-	+	+	-	-	-	-	2
765	PT-IG-00700	Belo	Dioscorea cayenensis-rotundata	-	-	-	+	-	-	-	-	1
766	PT-IG-00701	TiClair	Dioscorea cayenensis-rotundata	-	-	-	-	+	-	-	-	1
767	PT-IG-00702	Manlankon	Dioscorea alata	-	-	+	+	-	-	-	-	2
768	unassigned	Nureangdan	Dioscorea alata	-	-	+	-	+	+	-	-	3
773	unassigned	Praïnia	Dioscorea trifida	-	-	-	-	-	-	-	-	0
775	unassigned	Touffi Tétéa	Dioscorea alata	-	-	-	-	-	-	-	-	0
	Legend:		Potexvirus PCR product cloned for primers specificity
