# Supplementary material for: Molecular Viral Diagnosis and Sanitation of Yam Genetic Resources: Implications for Safe Yam Germplasm Exchange
Source: Viruses. 2020 Sep 29;12(10):1101. doi: 10.3390/v12101101 (PMC7650539; doi:10.3390/v12101101)
Supplement: Supplementary file 1 [file viruses-12-01101-s001.zip › Table S2.xlsx]

## Sheet: Cycle 1
Accessions and meriplants			Mother plant	Indexing results on vitroplants							Result of sanitation process
Common name	Voucher ID	Yam species	Meriplants	DMaV	YaV1	YMV	YMMV	badnaviruses	macluraviruses	potexviruses	eliminated viruses	conclusion
Pacala station	PT-IG-00017	D. alata	35	+	+	-	-	-	+	-
			35/TM1	-	+	-	-	-	-	-	DMaV + macluravirus	Partial sanitation
			35/TM2	-	-	-	-	-	-	-	DMaV + YaV1 + macluravirus	In vitro sanitation
			35/TM3	+	+	-	-	-	-	-	macluravirus	Partial sanitation
			35/TM4	+	+	-	-	-	-	-	macluravirus	Partial sanitation
			35/TM5	+	+	-	-	-	-	-	macluravirus	Partial sanitation
			35/TM6	+	+	-	-	-	-	-	macluravirus	Partial sanitation
			35/TM7	+	+	-	-	-	-	-	macluravirus	Partial sanitation
			35/TM8	+	+	-	-	-	-	-	macluravirus	Partial sanitation
			35/TM9	+	+	-	-	-	-	-	macluravirus	Partial sanitation
			35/TM10	+	+	-	-	-	-	-	macluravirus	Partial sanitation
			35/TM11	+	+	-	-	-	-	-	macluravirus	Partial sanitation
			35/TM12	+	+	-	-	-	-	-	macluravirus	Partial sanitation
Florido	PT-IG-00023	D. alata	41	-	-	-	+	-	-	-
			41/TM1	-	-	-	+	-	-	-	none	No sanitation
			41/TM2	-	-	-	+	-	-	-	none	No sanitation
			41/TM3	-	-	-	+	-	-	-	none	No sanitation
			41/TM4	-	-	-	+	-	-	-	none	No sanitation
			41/TM5	-	-	-	+	-	-	-	none	No sanitation
			41/TM6	-	-	-	+	-	-	-	none	No sanitation
			41/TM7	-	-	-	+	-	-	-	none	No sanitation
			41/TM8	-	-	-	+	-	-	-	none	No sanitation
			41/TM9	-	-	-	+	-	-	-	none	No sanitation
Oriental	PT-IG-00074	D. alata	93	-	+	-	-	-	+	-
			93/TM1	-	-	-	-	-	-	-	YaV1 + macluravirus	In vitro sanitation
			93/TM2	-	+	-	-	-	-	-	macluravirus	Partial sanitation
			93/TM3	-	+	-	-	-	-	-	macluravirus	Partial sanitation
			93/TM4	-	+	-	-	-	-	-	macluravirus	Partial sanitation
			93/TM5	-	-	-	-	-	-	-	YaV1 + macluravirus	In vitro sanitation
			93/TM6	-	+	-	-	-	-	-	macluravirus	Partial sanitation
Bélep	PT-IG-00076	D. alata	95	-	+	-	+	-	+	-
			95/TM1	-	+	-	+	-	-	-	macluravirus	Partial sanitation
			95/TM2	-	+	-	+	-	-	-	macluravirus	Partial sanitation
Kinabayo	PT-IG-00077	D. alata	96	-	+	-	+	-	+	-
			96/TM1	-	+	-	-	-	-	-	YMMV + macluravirus	Partial sanitation
			96/TM2	-	+	-	-	-	-	-	YMMV + macluravirus	Partial sanitation
			96/TM3	-	+	-	-	-	-	-	YMMV + macluravirus	Partial sanitation
			96/TM4	-	+	-	-	-	-	-	YMMV + macluravirus	Partial sanitation
			96/TM5	-	+	-	-	-	-	-	YMMV + macluravirus	Partial sanitation
			96/TM6	-	+	-	-	-	-	-	YMMV + macluravirus	Partial sanitation
			96/TM7	-	+	-	-	-	-	-	YMMV + macluravirus	Partial sanitation
			96/TM8	-	+	-	-	-	-	-	YMMV + macluravirus	Partial sanitation
			96/TM9	-	+	-	+	-	-	-	macluravirus	Partial sanitation
Toro	PT-IG-00078	D. alata	97	-	+	-	+	-	+	-
			97/TM1	-	+	-	-	-	-	-	YMMV + macluravirus	Partial sanitation
			97/TM2	-	-	-	-	-	-	-	YMMV + YaV1 + macluravirus	In vitro sanitation
			97/TM3	-	+	-	-	-	-	-	YMMV + macluravirus	Partial sanitation
			97/TM4	-	+	-	-	-	-	-	YMMV + macluravirus	Partial sanitation
			97/TM5	-	+	-	-	-	-	-	YMMV + macluravirus	Partial sanitation
Ti Guiné	PT-IG-00164	D. cayenensis	193	+	-	+	+	-	-	+
		-rotundata	193/TM1	+	-	-	+	-	-	+	YMV	Partial sanitation
			193/TM2	+	-	-	+	-	-	-	YMV + potexvirus	Partial sanitation
			193/TM3	+	-	-	+	-	-	+	YMV	Partial sanitation
			193/TM4	+	-	+	+	-	-	-	potexvirus	Partial sanitation
			193/TM5	+	-	-	+	-	-	-	YMV + potexvirus	Partial sanitation
			193/TM6	+	-	-	+	-	-	+	YMV	Partial sanitation
			193/TM7	+	-	-	+	-	-	+	YMV	Partial sanitation
			193/TM8	+	-	-	+	-	-	-	YMV + potexvirus	Partial sanitation
			193/TM9	+	-	-	+	-	-	+	YMV	Partial sanitation
MH 22	PT-IG-00164	D. trifida	278	+	-	-	+	-	-	-
			278/TM1	-	-	-	-	-	-	-	DMaV + YMMV	In vitro sanitation
			278/TM2	-	-	-	-	-	-	-	DMaV + YMMV	In vitro sanitation
2.22	PT-IG-00244	D. trifida	281	-	-	-	+	-	-	-
			281/TM1	-	-	-	-	-	-	-	YMMV	In vitro sanitation
			281/TM2	-	-	-	-	-	-	-	YMMV	In vitro sanitation
Grosse-Caille	PT-IG-00324	D. cayenensis	375	+	-	+	+	-	-	-
Guadeloupe		-rotundata	375/TM1	+	-	-	-	-	-	-	YMV + YMMV	Partial sanitation
			375/TM2	+	-	+	+	-	-	-	none	No sanitation
			375/TM3	+	-	-	+	-	-	-	YMV	Partial sanitation
			375/TM4	+	-	+	+	-	-	-	none	No sanitation
			375/TM5	+	-	+	+	-	-	-	none	No sanitation
			375/TM6	+	-	+	-	-	-	-	YMMV	Partial sanitation
			375/TM7	+	-	+	-	-	-	-	YMMV	Partial sanitation
			375/TM8	+	-	+	-	-	-	-	YMMV	Partial sanitation
			375/TM9	+	-	+	-	-	-	-	YMMV	Partial sanitation
Boutou	PT-IG-00337	D. alata	390	+	+	-	+	-	-	-
			390/TM1	+	+	-	+	-	-	-	none	No sanitation
			390/TM2	+	+	-	+	-	-	-	none	No sanitation
			390/TM3	+	+	-	+	-	-	-	none	No sanitation
			390/TM4	+	+	-	-	-	-	-	YMMV	Partial sanitation
			390/TM5	+	+	-	-	-	-	-	YMMV	Partial sanitation
			390/TM6	+	+	-	+	-	-	-	none	No sanitation
			390/TM7	+	+	-	+	-	-	-	none	No sanitation
			390/TM8	+	+	-	-	-	-	-	YMMV	Partial sanitation
			390/TM9	+	+	-	+	-	-	-	none	No sanitation
			390/TM10	+	+	-	+	-	-	-	none	No sanitation
			390/TM11	-	+	-	+	-	-	-	DMaV	Partial sanitation
			390/TM12	+	+	-	-	-	-	-	YMMV	Partial sanitation
			390/TM13	+	-	-	-	-	-	-	YMMV + YaV1	Partial sanitation
Inriane	PT-IG-00402	D. trifida	462	-	-	+	+	-	-	-
			462/TM1	-	-	+	+	-	-	-	none	No sanitation
			462/TM2	-	-	-	+	-	-	-	YMV	Partial sanitation
			462/TM3	-	-	-	+	-	-	-	YMV	Partial sanitation
			462/TM4	-	-	-	+	-	-	-	YMV	Partial sanitation
			462/TM5	-	-	-	+	-	-	-	YMV	Partial sanitation
			462/TM6	-	-	-	+	-	-	-	YMV	Partial sanitation
Amoumbé 1	PT-IG-00425	D. trifida	489	-	-	+	+	+	-	-
			489/TM1	-	-	-	+	+	-	-	YMV	Partial sanitation
			489/TM2	-	-	-	+	+	-	-	YMV	Partial sanitation
			489/TM3	-	-	-	+	+	-	-	YMV	Partial sanitation
			489/TM4	-	-	-	+	+	-	-	YMV	Partial sanitation
			489/TM5	-	-	+	+	-	-	-	badnavirus	Partial sanitation
			489/TM6	-	-	+	+	+	-	-	none	No sanitation
Borelli	PT-IG-00432	D. trifida	496	-	-	+	+	+	-	+
			496/TM1	-	-	+	-	+	-	+	YMMV	Partial sanitation
Cacao 1	PT-IG-00433	D. trifida	497	-	-	-	+	-	-	-
			497/TM1	-	-	-	+	-	-	-	none	No sanitation
			497/TM2	-	-	-	+	-	-	-	none	No sanitation
			497/TM3	-	-	-	+	-	-	-	none	No sanitation
			497/TM4	-	-	-	+	-	-	-	none	No sanitation
			497/TM5	-	-	-	+	-	-	-	none	No sanitation
			497/TM6	-	-	-	+	-	-	-	none	No sanitation
G. O 18	PT-IG-00450	D. trifida	514	-	-	-	+	-	-	-
			514/TM1	-	-	-	+	-	-	-	none	No sanitation
			514/TM2	-	-	-	+	-	-	-	none	No sanitation
			514/TM3	-	-	-	+	-	-	-	none	No sanitation
			514/TM4	-	-	-	+	-	-	-	none	No sanitation
			514/TM5	-	-	-	+	-	-	-	none	No sanitation
			514/TM6	-	-	-	+	-	-	-	none	No sanitation
			514/TM7	-	-	-	-	-	-	-	YMMV	In vitro sanitation
			514/TM8	-	-	-	-	-	-	-	YMMV	In vitro sanitation
			514/TM9	-	-	-	+	-	-	-	none	No sanitation
			514/TM10	-	-	-	-	-	-	-	YMMV	In vitro sanitation
			514/TM11	-	-	-	-	-	-	-	YMMV	In vitro sanitation
			514/TM12	-	-	-	-	-	-	-	YMMV	In vitro sanitation
			514/TM13	-	-	-	+	-	-	-	none	No sanitation
Jossaud 2	PT-IG-00453	D. trifida	517	+	-	-	+	+	-	-
			517/TM1	-	-	-	-	-	-	-	DMaV + YMMV + badnavirus	In vitro sanitation
			517/TM2	+	-	-	+	+	-	-	none	No sanitation
			517/TM3	-	-	-	+	+	-	-	DMaV	Partial sanitation
			517/TM4	-	-	-	+	-	-	-	DMaV + badnavirus	Partial sanitation
			517/TM5	+	-	-	+	+	-	-	none	No sanitation
			517/TM6	+	-	-	+	+	-	-	none	No sanitation
Lac bleu 3	PT-IG-00455	D. trifida	519	-	-	-	+	-	-	-
			519/TM1	-	-	-	+	-	-	-	none	No sanitation
			519/TM2	-	-	-	+	-	-	-	none	No sanitation
			519/TM3	-	-	-	+	-	-	-	none	No sanitation
Louis régis	PT-IG-00456	D. trifida	520	+	-	+	+	+	-	-
			520/TM1	-		-	+	-	-	-	DMaV + YMV + badnavirus	Partial sanitation
Malgache 2	PT-IG-00459	D. trifida	523	-	-	+	+	+	-	+
			523/TM1	-	-	-	+	+	-	+	YMV	Partial sanitation
			523/TM2	-	-	-	+	-	-	+	YMV + badnavirus	Partial sanitation
			523/TM3	-	-	-	+	+	-	+	YMV	Partial sanitation
			523/TM4	-	-	-	+	+	-	-	YMV + potexvirus	Partial sanitation
			523/TM5	-	-	-	+	+	-	+	YMV	Partial sanitation
			523/TM6	-	-	-	+	+	-	-	YMV + potexvirus	Partial sanitation
			523/TM7	-	-	-	+	+	-	-	YMV + potexvirus	Partial sanitation
Mana 2	PT-IG-00461	D. trifida	525	+	-	-	+	+	-	-
			525/TM1	-	-	-	-	+	-	-	DMaV + YMMV	Partial sanitation
			525/TM2	-	-	-	-	-	-	-	DMaV + YMMV + badnavirus	In vitro sanitation
			525/TM3	+	-	-	+	-	-	-	badnavirus	Partial sanitation
			525/TM4	+	-	-	+	+	-	-	none	No sanitation
			525/TM5	-	-	-	+	-	-	-	DMaV + badnavirus	Partial sanitation
			525/TM6	+	-	-	-	-	-	-	YMMV + badnavirus	Partial sanitation
Mana 4	PT-IG-00462	D. trifida	526	-	-	+	+	-	-	-
			526/TM1	-	-	+	+	-	-	-	none	No sanitation
			526/TM2	-	-	+	+	-	-	-	none	No sanitation
			526/TM3	-	-	+	+	-	-	-	none	No sanitation
			526/TM4	-	-	+	+	-	-	-	none	No sanitation
			526/TM5	-	-	+	+	-	-	-	none	No sanitation
			526/TM6	-	-	+	+	-	-	-	none	No sanitation
			526/TM7	-	-	-	+	-	-	-	YMV	Partial sanitation
Marché Cayenne	PT-IG-00481	D. trifida	528	-	-	+	-	-	-	-
			528/TM1	-	-	-	-	-	-	-	YMV	In vitro sanitation
			528/TM2	-	-	-	-	-	-	-	YMV	In vitro sanitation
Matoury 3	PT-IG-00468	D. trifida	532	-	-	-	+	-	-	-
			532/TM1	-	-	-	+	-	-	-	none	No sanitation
			532/TM2	-	-	-	+	-	-	-	none	No sanitation
Millepas blanc	PT-IG-00470	D. trifida	534	+	-	+	+	+	-	-
			534/TM1	+	-	+	+	+	-	-	none	No sanitation
			534/TM2	+	-	+	+	+	-	-	none	No sanitation
Pointe 2	PT-IG-00475	D. trifida	539	+	-	-	-	+	-	-
			539/TM1	+	-	-	-	+	-	-	none	No sanitation
Rémire 1	PT-IG-00478	D. trifida	542	-	-	+	+	+	-	-
			542/TM1	-	-	-	+	+	-	-	YMV	Partial sanitation
Rémire 2	PT-IG-00480	D. trifida	544	+	-	+	+	+	-	+
			544/TM1	+	-	+	+	+	-	+	none	No sanitation
Rococoua	PT-IG-00482	D. trifida	546	-	-	-	+	+	-	+
			546/TM1	-	-	-	+	+	-	+	none	No sanitation
			546/TM2	-	-	-	+	+	-	+	none	No sanitation
St Jean 6	PT-IG-00490	D. trifida	554	-	-	-	+	-	-	-
			554/TM1	-	-	-	+	-	-	-	none	No sanitation
St Jean 7	PT-IG-00491	D. trifida	555	-	-	-	+	-	-	-
			555/TM1	-	-	-	+	-	-	-	none	No sanitation
			555/TM2	-	-	-	+	-	-	-	none	No sanitation
			555/TM3	-	-	-	+	-	-	-	none	No sanitation
			555/TM4	-	-	-	+	-	-	-	none	No sanitation
			555/TM5	-	-	-	+	-	-	-	none	No sanitation
			555/TM6	-	-	-	+	-	-	-	none	No sanitation
			555/TM7	-	-	-	+	-	-	-	none	No sanitation
St Laurent 6	PT-IG-00499	D. trifida	563	-	-	+	+	-	-	-
			563/TM1	-	-	-	+	-	-	-	YMV	Partial sanitation
			563/TM2	-	-	-	+	-	-	-	YMV	Partial sanitation
			563/TM3	-	-	+	+	-	-	-	none	No sanitation
			563/TM4	-	-	-	+	-	-	-	YMV	Partial sanitation
			563/TM5	-	-	+	+	-	-	-	none	No sanitation
			563/TM6	-	-	+	+	-	-	-	none	No sanitation
St Laurent 8	PT-IG-00501	D. trifida	565	-	-	-	+	+	-	-
			565/TM1	-	-	-	-	+	-	-	YMMV	Partial sanitation
Tonate 1	PT-IG-00507	D. trifida	571	-	-	+	+	+	-	-
			571/TM1	-	-	-	+	+	-	-	YMV	Partial sanitation
			571/TM2	-	-	+	+	+	-	-	none	No sanitation
			571/TM3	-	-	+	+	+	-	-	none	No sanitation
Violet pointe	PT-IG-00510	D. trifida	574	-	-	-	+	+	-	+
			574/TM1	-	-	-	+	+	-	+	none	No sanitation
			574/TM2	-	-	-	+	+	-	+	none	No sanitation
Yampi 3	PT-IG-00515	D. trifida	579	-	-	+	+	+	-	+
			579/TM1	-	-	+	+	+	-	+	none	No sanitation
			579/TM2	-	-	+	+	+	-	+	none	No sanitation
109 RA	PT-IG-00531	D. cayenensis	595	-	-	+	-	+	-	-
		-rotundata	595/TM1	-	-	-	-	-	-	-	YMV + badnavirus	In vitro sanitation
			595/TM2	-	-	-	-	-	-	-	YMV + badnavirus	In vitro sanitation
			595/TM3	-	-	-	-	-	-	-	YMV + badnavirus	In vitro sanitation
			595/TM4	-	-	-	-	-	-	-	YMV + badnavirus	In vitro sanitation
			595/TM5	-	-	-	-	-	-	-	YMV + badnavirus	In vitro sanitation
			595/TM6	-	-	-	-	-	-	-	YMV + badnavirus	In vitro sanitation
			595/TM7	-	-	-	-	-	-	-	YMV + badnavirus	In vitro sanitation
			595/TM8		-	-	-	-	-	-	YMV + badnavirus	In vitro sanitation
PB 4	PT-IG-00539	D. cayenensis	603	+	-	-	+	-	-	-
		-rotundata	603/TM1	+	-	-	-	-	-	-	YMMV	Partial sanitation
			603/TM2	+	-	-	-	-	-	-	YMMV	Partial sanitation
			603/TM3	+	-	-	-	-	-	-	YMMV	Partial sanitation
			603/TM4	+	-	-	-	-	-	-	YMMV	Partial sanitation
			603/TM5	+	-	-	-	-	-	-	YMMV	Partial sanitation
			603/TM6	+	-	-	-	-	-	-	YMMV	Partial sanitation
			603/TM7	+	-	-	-	-	-	-	YMMV	Partial sanitation
			603/TM8	+	-	-	+	-	-	-	none	No sanitation
			603/TM9	+	-	-	-	-	-	-	YMMV	Partial sanitation
			603/TM10	+	-	-	-	-	-	-	YMMV	Partial sanitation
			603/TM11	+	-	-	+	-	-	-	none	No sanitation
			603/TM12	-	-	-	-	-	-	-	DMaV + YMMV	In vitro sanitation
			603/TM13	+	-	-	-	-	-	-	YMMV	Partial sanitation
Tahiti couleuvre	PT-IG-00557	D. alata	621	-	+	-	+	-	-	-
			621/TM1	-	-	-	-	-	-	-	YMMV + YaV1	In vitro sanitation
			621/TM2	-	-	-	+	-	-	-	YaV1	Partial sanitation
			621/TM3	-	-	-	-	-	-	-	YMMV + YaV1	In vitro sanitation
			621/TM4	-	-	-	-	-	-	-	YMMV + YaV1	In vitro sanitation
Tr 2-2H2	PT-IG-00569	D. trifida	633	-	+	+	+	+	-	-
			633/TM1	-	+	+	+	+	-	-	none	No sanitation
			633/TM2	-	+	-	+	+	-	-	YMV	Partial sanitation
			633/TM3	-	+	+	+	+	-	-	none	No sanitation
			633/TM4	-	+	+	+	+	-	-	none	No sanitation
Aka 9	PT-IG-00581	D. trifida	645	-	-	-	+	-	-	-
			645/TM1	-	-	-	+	-	-	-	none	No sanitation
			645/TM2	-	-	-	+	-	-	-	none	No sanitation
3.45	PT-IG-00585	D. trifida	650	-	-	+	+	+	-	-
			650/TM1	-	-	-	-	-	-	-	YMV + YMMV + badnavirus	In vitro sanitation
54	PT-IG-00592	D. trifida	657	+	-	-	+	+	-	+
			657/TM1	-	-	-	+	+	-	+	DMaV	Partial sanitation
			657/TM2	-	-	-	+	+	-	+	DMaV	Partial sanitation
			657/TM3	-	-	-	+	+	-	+	DMaV	Partial sanitation
			657/TM4	+	-	-	+	+	-	+	none	No sanitation
			657/TM5	+	-	-	+	+	-	+	none	No sanitation
			657/TM6	-	-	-	+	+	-	+	DMaV	Partial sanitation
Cayenne 6	PT-IG-00595	D. trifida	660	+	-	+	+	+	-	+
			660/TM1	-	-	-	+	+	-	+	DMaV + YMV	Partial sanitation
			660/TM2	-	-	-	+	+	-	+	DMaV + YMV	Partial sanitation
			660/TM3	+	-	-	+	+	-	+	YMV	Partial sanitation
			660/TM4	-	-	-	+	+	-	+	DMaV + YMV	Partial sanitation
			660/TM5	-	-	-	+	+	-	+	DMaV + YMV	Partial sanitation
			660/TM6	-	-	+	+	+	-	+	DMaV	Partial sanitation
Macou 1	PT-IG-00615	D. trifida	680	-	-	-	+	-	-	-
			680/TM1	-	-	-	+	-	-	-	none	No sanitation
Macou 9	PT-IG-00616	D. trifida	681	-	-	-	+	-	-	-
			681/TM1	-	-	-	+	-	-	-	none	No sanitation
			681/TM2	-	-	-	+	-	-	-	none	No sanitation
			681/TM3	-	-	-	+	-	-	-	none	No sanitation
			681/TM4	-	-	-	+	-	-	-	none	No sanitation
			681/TM5	-	-	-	+	-	-	-	none	No sanitation
SM 7	PT-IG-00645	D. trifida	710	-	-	-	+	-	-	-
			710/TM1	-	-	-	+	-	-	-	none	No sanitation
			710/TM2	-	-	-	+	-	-	-	none	No sanitation
SM 23	PT-IG-00650	D. trifida	715	+	-	+	+	-	-	-
			715/TM1	+	-	-	-	-	-	-	YMV + YMMV	Partial sanitation
			715/TM2	-	-	-	-	-	-	-	DMaV + YMV + YMMV	In vitro sanitation
			715/TM3	-	-	-	-	-	-	-	DMaV + YMV + YMMV	In vitro sanitation
Apatou 3	PT-IG-00653	D. trifida	718	-	-	-	+	-	-	-
			718/TM1	-	-	-	-	-	-	-	YMMV	In vitro sanitation
			718/TM2	-	-	-	-	-	-	-	YMMV	In vitro sanitation
			718/TM3	-	-	-	+	-	-	-	none	No sanitation
			718/TM4	-	-	-	+	-	-	-	none	No sanitation
			718/TM5	-	-	-	+	-	-	-	none	No sanitation
			718/TM6	-	-	-	+	-	-	-	none	No sanitation
			718/TM7	-	-	-	+	-	-	-	none	No sanitation
			718/TM8	-	-	-	+	-	-	-	none	No sanitation
St Georges 55	PT-IG-00656	D. trifida	721	-	-	-	+	+	-	+
			721/TM1	-	-	-	+	+	-	+	none	No sanitation
			721/TM2	-	-	-	-	+	-	-	YMMV	Partial sanitation
			721/TM3	-	-	-	+	+	-	+	none	No sanitation
			721/TM4	-	-	-	+	-	-	+	badnavirus	Partial sanitation
			721/TM5	-	-	-	+	+	-	+	none	No sanitation
			721/TM6	-	-	-	+	+	-	+	none	No sanitation
1	PT-IG-00657	D. trifida	722	+	-	-	-	+	-	-
			722/TM1	-	-	-	-	+	-	-	DMaV	Partial sanitation
			722/TM2	-	-	-	-	+	-	-	DMaV	Partial sanitation
			722/TM3	+	-	-	-	+	-	-	none	No sanitation
			722/TM4	+	-	-	-	+	-	-	none	No sanitation
			722/TM5	-	-	-	-	+	-	-	DMaV	Partial sanitation
			722/TM6	-	-	-	-	+	-	-	DMaV	Partial sanitation
			722/TM7	-	-	-	-	+	-	-	DMaV	Partial sanitation
			722/TM8	+	-	-	-	+	-	-	none	No sanitation
			722/TM9	-	-	-	-	+	-	-	DMaV	Partial sanitation
Saül 36	PT-IG-00662	D. trifida	727	-	-	-	-	+	-	-
			727/TM1	-	-	-	-	+	-	-	none	No sanitation
			727/TM2	-	-	-	-	+	-	-	none	No sanitation
			727/TM3	-	-	-	-	+	-	-	none	No sanitation
			727/TM4	-	-	-	-	+	-	-	none	No sanitation
			727/TM5	-	-	-	-	-	-	-	badnavirus	In vitro sanitation
			727/TM6	-	-	-	-	+	-	-	none	No sanitation
			727/TM7	-	-	-	-	+	-	-	none	No sanitation
MPA 10	PT-IG-00663	D. trifida	728	-	-	-	+	+	-	+
			728/TM1	-	-	-	+	+	-	-	potexvirus	Partial sanitation
			728/TM2	-	-	-	+	+	-	-	potexvirus	Partial sanitation
			728/TM3	-	-	-	+	+	-	-	potexvirus	Partial sanitation
			728/TM4	-	-	-	+	+	-	-	potexvirus	Partial sanitation
Papaïchton 7	PT-IG-00671	D. trifida	736	+	-	-	+	+	-	+
			736/TM1	-	-	-	+	+	-	-	DMaV + potexvirus	Partial sanitation
St Jean 9	PT-IG-00681	D. trifida	746	-	-	-	+	-	-	-
			746/TM1	-	-	-	+	-	-	-	none	No sanitation
			746/TM2	-	-	-	-	-	-	-	YMMV	In vitro sanitation
			746/TM3	-	-	-	+	-	-	-	none	No sanitation
			746/TM4	-	-	-	-	-	-	-	YMMV	In vitro sanitation
			746/TM5	-	-	-	-	-	-	-	YMMV	In vitro sanitation
			746/TM6	-	-	-	+	-	-	-	none	No sanitation
			746/TM7	-	-	-	-	-	-	-	YMMV	In vitro sanitation
			746/TM8	-	-	-	-	-	-	-	YMMV	In vitro sanitation
			746/TM9	-	-	-	-	-	-	-	YMMV	In vitro sanitation
			746/TM10	-	-	-	+	-	-	-	none	No sanitation
			746/TM11	-	-	-	+	-	-	-	none	No sanitation
INRA X 17	PT-IG-00693	D. alata	758	+	+	-	-	+	+	-
			758/TM1	+	+	-	-	+	-	-	macluravirus	Partial sanitation
			758/TM2	-	+	-	-	+	-	-	DMaV + macluravirus	Partial sanitation
			758/TM3	+	+	-	-	+	-	-	macluravirus	Partial sanitation
INRA X 142	PT-IG-00695	D. alata	760	-	+	-	+	-	-	-
			760/TM1	-	+	-	+	-	-	-	none	No sanitation
			760/TM2	-	+	-	+	-	-	-	none	No sanitation
			760/TM3	-	+	-	-	-	-	-	YMMV	Partial sanitation
			760/TM4	-	+	-	-	-	-	-	YMMV	Partial sanitation
			760/TM5	-	+	-	-	-	-	-	YMMV	Partial sanitation
			760/TM6	-	+	-	-	-	-	-	YMMV	Partial sanitation
			760/TM7	-	+	-	-	-	-	-	YMMV	Partial sanitation
			760/TM8	-	+	-	-	-	-	-	YMMV	Partial sanitation
Legend:		Indexing results of mother plants from in vitro collection
		Meriplants subjected to a second cycle of sanitation
		Virus-free meriplants weaned for verification

## Sheet: Cycle 2
Accessions and meriplants			Mother plant	Indexing results on vitroplants							Result of sanitation process
Common name	Voucher ID	Yam species	Meriplants	DMaV	YaV1	YMV	YMMV	badnaviruses	macluraviruses	potexviruses	eliminated viruses	conclusion
Pacala station	PT-IG-00017	D. alata	35/TM1	-	+	-	-	-	-	-
			35/TM1/TM1	-	-	-	-	-	-	-	YaV1	In vitro sanitation
Ti Guiné	PT-IG-00164	D. cayenensis	193/TM6	+	-	-	+	-	-	+
		-rotundata	193/TM6/TM1	-	-	-	+	-	-	+	DMaV	Partial sanitation
			193/TM6/TM2	-	-	-	+	-	-	+	DMaV	Partial sanitation
			193/TM6/TM3	-	-	-	+	-	-	-	DMaV + potexvirus	Partial sanitation
			193/TM6/TM4	-	-	-	+	-	-	+	DMaV	Partial sanitation
			193/TM6/TM5	-	-	-	+	-	-	-	DMaV + potexvirus	Partial sanitation
			193/TM6/TM6	-	-	-	+	-	-	+	DMaV	Partial sanitation
			193/TM6/TM7	-	-	-	+	-	-	+	DMaV	Partial sanitation
			193/TM6/TM8	-	-	-	+	-	-	+	DMaV	Partial sanitation
			193/TM6/TM9	-	-	-	+	-	-	+	DMaV	Partial sanitation
			193/TM6/TM10	-	-	-	+	-	-	-	DMaV + potexvirus	Partial sanitation
Amoumbé 1	PT-IG-00425	D. trifida	489/TM3	-	-	-	+	+	-	-
			489/TM3/TM1	-	-	-	+	-	-	-	badnavirus	Partial sanitation
			489/TM3/TM2	-	-	-	-	-	-	-	YMMV + badnavirus	In vitro sanitation
			489/TM3/TM3	-	-	-	-	-	-	-	YMMV + badnavirus	In vitro sanitation
			489/TM3/TM4	-	-	-	+	+	-	-	none	No sanitation
			489/TM3/TM5	-	-	-	+	+	-	-	none	No sanitation
			489/TM3/TM6	-	-	-	-	+	-		YMMV	Partial sanitation
			489/TM3/TM7	-	-	-	+	-	-		badnavirus	Partial sanitation
G. O 18	PT-IG-00450	D. trifida	514/TM3	-	-	-	+	-	-	-
			514/TM3/TM1	-	-	-	+	-	-	-	none	No sanitation
			514/TM3/TM2	-	-	-	+	-	-	-	none	No sanitation
			514/TM3/TM3	-	-	-	+	-	-	-	none	No sanitation
			514/TM3/TM4	-	-	-	+	-	-	-	none	No sanitation
			514/TM3/TM5	-	-	-	+	-	-	-	none	No sanitation
			514/TM3/TM6	-	-	-	+	-	-	-	none	No sanitation
			514/TM3/TM7	-	-	-	+	-	-	-	none	No sanitation
			514/TM3/TM8	-	-	-	+	-	-	-	none	No sanitation
Mana 4	PT-IG-00462	D. trifida	526/TM1	-	-	+	+	-	-	-
			526/TM1/TM1	-	-	-	+	-	-	-	YMV	Partial sanitation
St Jean 7	PT-IG-00491	D. trifida	555/TM3	-	-	-	+	-	-	-
			555/TM3/TM1	-	-	-	+	-	-	-	none	No sanitation
			555/TM3/TM2	-	-	-	+	-	-	-	none	No sanitation
			555/TM3/TM3	-	-	-	+	-	-	-	none	No sanitation
St Laurent 6	PT-IG-00499	D. trifida	563/TM1	-	-	-	+	-	-	-
			563/TM1/TM1	-	-	-	+	-	-	-	none	No sanitation
Violet pointe	PT-IG-00510	D. trifida	574/TM2	-	-	-	+	+	-	+
			574/TM2/TM1	-	-	-	+	+	-	+	none	No sanitation
			574/TM2/TM2	-	-	-	+	+	-	+	none	No sanitation
			574/TM2/TM3	-	-	-	+	+	-	+	none	No sanitation
			574/TM2/TM4	-	-	-	+	+	-	+	none	No sanitation
			574/TM2/TM5	-	-	-	+	+	-	+	none	No sanitation
			574/TM2/TM6	-	-	-	+	+	-	+	none	No sanitation
			574/TM2/TM7	-	-	-	+	+	-	+	none	No sanitation
			574/TM2/TM8	-	-	-	+	+	-	+	none	No sanitation
			574/TM2/TM9	-	-	-	+	+	-	+	none	No sanitation
			574/TM2/TM10	-	-	-	+	+	-	+	none	No sanitation
Tr 2-2H2	PT-IG-00569	D. trifida	633/TM2	-	+	-	+	+	-	-
			633/TM2/TM1	-	+	-	-	+	-	-	YMMV	Partial sanitation
			633/TM2/TM2	-	+	-	+	+	-	-	none	No sanitation
54	PT-IG-00592	D. trifida	657/TM1	-	-	-	+	+	-	+
			657/TM1/TM1	-	-	-	+	-	-	+	badnavirus	Partial sanitation
			657/TM1/TM2	-	-	-	+	-	-	+	badnavirus	Partial sanitation
			657/TM1/TM3	-	-	-	+	-	-	+	badnavirus	Partial sanitation
			657/TM1/TM4	-	-	-	+	-	-	+	badnavirus	Partial sanitation
			657/TM1/TM5	-	-	-	+	-	-	-	badnavirus + potexvirus	Partial sanitation
			657/TM1/TM6	-	-	-	+	-	-	+	badnavirus	Partial sanitation
			657/TM1/TM7	-	-	-	+	-	-	+	badnavirus	Partial sanitation
			657/TM1/TM8	-	-	-	+	-	-	+	badnavirus	Partial sanitation
			657/TM4	+	-	-	+	+	-	+
			657/TM4/TM1	-	-	-	+	-	-	+	DMaV + badnavirus	Partial sanitation
			657/TM4/TM2	-	-	-	+	-	-	+	DMaV + badnavirus	Partial sanitation
			657/TM4/TM3	-	-	-	+	-	-	+	DMaV + badnavirus	Partial sanitation
			657/TM4/TM4	-	-	-	+	-	-	+	DMaV + badnavirus	Partial sanitation
			657/TM4/TM5	-	-	-	+	-	-	+	DMaV + badnavirus	Partial sanitation
			657/TM4/TM6	-	-	-	+	-	-	+	DMaV + badnavirus	Partial sanitation
			657/TM4/TM7	-	-	-	+	-	-	+	DMaV + badnavirus	Partial sanitation
			657/TM4/TM8	-	-	-	+	-	-	+	DMaV + badnavirus	Partial sanitation
			657/TM4/TM9	-	-	-	+	-	-	+	DMaV + badnavirus	Partial sanitation
St Georges 55	PT-IG-00656	D. trifida	721/TM4	-	-	-	+	-	-	+
			721/TM4/TM1	-	-	-	+	-	-	+	none	No sanitation
			721/TM4/TM2	-	-	-	+	-	-	+	none	No sanitation
			721/TM4/TM3	-	-	-	+	-	-	+	none	No sanitation
			721/TM4/TM4	-	-	-	+	-	-	+	none	No sanitation
			721/TM4/TM5	-	-	-	+	-	-	+	none	No sanitation
			721/TM4/TM6	-	-	-	+	-	-	+	none	No sanitation
Legend:		Indexing results of mother plants from the first cycle of sanitation
		Virus-free meriplants weaned for verification

## Sheet: Whole plant
Accessions and meriplants			Mother plant	Indexing results on whole plants							Result of
Common name	Voucher ID	Yam species	Meriplants	DMaV	YaV1	YMV	YMMV	badnaviruses	macluraviruses	potexviruses	sanitation
Pacala station	PT-IG-00017	D. alata	35	+	+	-	-	-	+	-
			35/TM1/TM1	-	-	-	-	-	-	-	Virus-free
Oriental	PT-IG-00074	D. alata	93	-	+	-	-	-	+	-
			93/TM1	-	-	-	-	-	-	-	Virus-free
			93/TM5	-	-	-	-	-	-	-	Virus-free
Toro	PT-IG-00078	D. alata	97	-	+	-	+	-	+	-
			97/TM2	-	-	-	-	-	-	-	Virus-free
MH 22	PT-IG-00164	D. trifida	278	+	-	-	+	-	-	-
			278/TM1	-	-	-	-	-	-	-	Virus-free
2.22	PT-IG-00244	D. trifida	281	-	-	-	+	-	-	-
			281/TM1	-	-	-	-	-	-	-	Virus-free
			281/TM2	-	-	-	-	-	-	-	Virus-free
Amoumbé 1	PT-IG-00425	D. trifida	489	-	-	+	+	+	-	-
			489/TM3/TM2	-	-	-	-	-	-	-	Virus-free
			489/TM3/TM3	-	-	-	-	-	-	-	Virus-free
G. O 18	PT-IG-00450	D. trifida	514	-	-	-	+	-	-	-
			514/TM7	-	-	-	-	-	-	-	Virus-free
			514/TM8	-	-	-	-	-	-	-	Virus-free
			514/TM10	-	-	-	-	-	-	-	Virus-free
			514/TM11	-	-	-	-	-	-	-	Virus-free
			514/TM12	-	-	-	-	-	-	-	Virus-free
Jossaud 2	PT-IG-00453	D. trifida	517	+	-	-	+	+	-	-
			517/TM1	-	-	-	-	-	-	-	Virus-free
Mana 2	PT-IG-00461	D. trifida	525	+	-	-	+	+	-	-
			525/TM2	-	-	-	-	+	-	-	Non sanitized
Marché Cayenne	PT-IG-00481	D. trifida	528	-	-	+	-	-	-	-
			528/TM2	-	-	-	-	-	-	-	Virus-free
109 RA	PT-IG-00531	D. cayenensis	595	-	-	+	-	+	-	-
		-rotundata	595/TM1	-	-	-	-	-	-	-	Virus-free
			595/TM2	-	-	-	-	-	-	-	Virus-free
			595/TM3	-	-	-	-	-	-	-	Virus-free
			595/TM4	-	-	-	-	-	-	-	Virus-free
			595/TM5	-	-	-	-	-	-	-	Virus-free
			595/TM6	-	-	-	-	-	-	-	Virus-free
			595/TM7	-	-	-	-	-	-	-	Virus-free
			595/TM8		-	-	-	-	-	-	Virus-free
PB 4	PT-IG-00539	D. cayenensis	603	+	-	-	+	-	-	-
		-rotundata	603/TM12	+	-	-	-	-	-	-	Non sanitized
Tahiti couleuvre	PT-IG-00557	D. alata	621	-	+	-	+	-	-	-
			621/TM3	-	-	-	-	-	-	-	Virus-free
3.45	PT-IG-00585	D. trifida	650	-	-	+	+	+	-	-
			650/TM1	-	-	-	-	-	-	-	Virus-free
SM 23	PT-IG-00650	D. trifida	715	+	-	+	+	-	-	-
			715/TM2	-	-	-	-	-	-	-	Virus-free
			715/TM3	-	-	+	-	-	-	-	Non sanitized
Apatou 3	PT-IG-00653	D. trifida	718	-	-	-	+	-	-	-
			718/TM1	-	-	-	-	-	-	-	Virus-free
			718/TM2	-	-	-	-	-	-	-	Virus-free
Saül 36	PT-IG-00662	D. trifida	727	-	-	-	-	+	-	-
			727/TM5	-	-	-	-	-	-	-	Virus-free
St Jean 9	PT-IG-00681	D. trifida	746	-		-	+	-	-	-
			746/TM2	-	-	-	-	-	-	-	Virus-free
			746/TM4	-	-	-	-	-	-	-	Virus-free
			746/TM5	-	-	-	-	-	-	-	Virus-free
			746/TM7	-	-	-	-	-	-	-	Virus-free
			746/TM8	-	-	-	-	-	-	-	Virus-free
			746/TM9	-	-	-	-	-	-	-	Virus-free
Legend:		Indexing results of mother plants from in vitro collection
		Virus detected on whole plant but not on corresponding meriplant
		Meriplants prcessed by HTS-based viral detection
